# Supplementary material for: Three Ecological Models to Evaluate the Effectiveness of Trichoderma spp. for Suppressing Aflatoxigenic Aspergillus flavus and Aspergillus parasiticus
Source: Toxins (Basel). 2024 Jul 12;16(7):314. doi: 10.3390/toxins16070314 (PMC11281256; doi:10.3390/toxins16070314)
Supplement: Supplementary file 1 [file toxins-16-00314-s001.zip]

Archive with 1 entries (1 files):
- toxins-3035150-supplementary.pdf
